# Supplementary material for: The first German map of georeferenced ixodid tick locations
Source: Parasit Vectors. 2014 Oct 10;7:477. doi: 10.1186/s13071-014-0477-7 (PMC4196197; doi:10.1186/s13071-014-0477-7)
Supplement: Additional file 1: — Georeferenced locations of ixodid ticks. Digital data compiled for this study comprising geographical longitude, latitude, species, accuracy and source. [file 13071_2014_477_MOESM1_ESM.xlsx]

## Sheet: Data
no	lon	lat	species	accuracy	source
1	13.5319	52.0169	D.reticulatus	h	[1]
2	13.2858	52.0494	D.reticulatus	h	[1]
3	13.1519	52.0725	D.reticulatus	h	[1]
4	13.3839	52.1147	D.reticulatus	h	[1]
5	13.4511	52.1667	D.reticulatus	h	[1]
6	13.4347	52.1958	D.reticulatus	h	[1]
7	13.1472	52.2139	D.reticulatus	h	[1]
8	13.3622	52.2208	D.reticulatus	h	[1]
9	13.3533	52.2722	D.reticulatus	h	[1]
10	12.7731	52.3014	D.reticulatus	h	[1]
11	13.1472	52.3814	D.reticulatus	h	[1]
12	13.3769	52.4044	D.reticulatus	h	[1]
13	13.3628	52.4039	D.reticulatus	h	[1]
14	13.3969	52.4272	D.reticulatus	h	[1]
15	13.61	52.4417	D.reticulatus	h	[1]
16	13.2942	52.4444	D.reticulatus	h	[1]
17	13.2372	52.4575	D.reticulatus	h	[1]
18	13.1661	52.4614	D.reticulatus	h	[1]
19	13.2481	52.5044	D.reticulatus	h	[1]
20	13.1311	52.5358	D.reticulatus	h	[1]
21	13.2844	52.5483	D.reticulatus	h	[1]
22	13.1914	52.5614	D.reticulatus	h	[1]
23	12.3658	52.5944	D.reticulatus	h	[1]
24	12.7481	52.6239	D.reticulatus	h	[1]
25	13.305	52.6861	D.reticulatus	h	[1]
26	13.1536	52.6883	D.reticulatus	h	[1]
27	13.7069	52.8514	D.reticulatus	h	[1]
28	13.6778	52.9511	D.reticulatus	h	[1]
29	13.1469	52.3871	I.ricinus	m	[2]
30	13.186	52.4119	I.ricinus	m	[2]
31	13.3462	52.5154	I.ricinus	m	[2]
32	13.3314	52.55	I.ricinus	m	[2]
33	13.1777	52.4676	I.ricinus	m	[2]
34	13.2993	52.6458	I.ricinus	m	[2]
35	13.3107	52.6504	I.ricinus	m	[2]
36	13.1874	52.5716	I.ricinus	m	[2]
37	13.1117	52.4427	I.ricinus	m	[2]
38	13.1302	52.4199	I.ricinus	m	[2]
39	8.96667	47.7333	Hy.marginatum	h	[3]
40	8.853	49.9152	D.reticulatus	h	[4]
41	8.5977	50.0016	D.reticulatus	h	[4]
42	8.5977	50.0184	D.reticulatus	h	[4]
43	8.6055	49.9902	D.reticulatus	h	[4]
44	8.8492	49.9139	D.reticulatus	h	[4]
45	8.3369	48.8847	D.marginatus	h	[4]
46	9.1208	48.5456	D.reticulatus	h	[4]
47	8.8957	48.6016	D.reticulatus	h	[4]
48	9.37	49.2207	D.marginatus	h	[4]
49	7.3704	50.2107	D.reticulatus	h	[4]
50	11.8057	52.0666	D.reticulatus	h	[4]
51	11.6667	52.0919	D.reticulatus	h	[4]
52	11.7326	52.115	D.reticulatus	h	[4]
53	11.7914	52.1009	D.reticulatus	h	[4]
54	12.7406	52.3421	D.reticulatus	h	[4]
55	12.9331	52.5229	D.reticulatus	h	[4]
56	12.9871	52.5254	D.reticulatus	h	[4]
57	13.0788	52.5299	D.reticulatus	h	[4]
58	13.2525	52.504	D.reticulatus	h	[4]
59	12.9848	52.2696	D.reticulatus	h	[4]
60	13.1924	52.1586	D.reticulatus	h	[4]
61	13.1378	52.0099	D.reticulatus	h	[4]
62	13.1172	51.9895	D.reticulatus	h	[4]
63	13.0193	52.0081	D.reticulatus	h	[4]
64	13.0586	51.7201	D.reticulatus	h	[4]
65	11.562	50.9535	D.reticulatus	h	[4]
66	12.3502	51.2837	I.ricinus	h	[5]
67	12.3502	51.2837	I.trianguliceps	h	[5]
68	12.3502	51.2837	D.reticulatus	h	[5]
69	12.3213	51.2741	I.ricinus	h	[5]
70	12.4118	51.304	I.ricinus	h	[5]
71	12.4029	51.2939	I.ricinus	h	[5]
72	12.3507	51.2589	I.ricinus	h	[5]
73	12.3507	51.2589	I.trianguliceps	h	[5]
74	12.3507	51.2589	D.reticulatus	h	[5]
75	12.3708	51.3002	I.ricinus	h	[5]
76	12.3708	51.3002	I.trianguliceps	h	[5]
77	6.94695	49.4799	D.marginatus	l	[6]
78	7.12877	49.4753	D.marginatus	l	[6]
79	6.88401	49.3797	D.marginatus	l	[6]
80	6.75813	49.325	D.marginatus	l	[6]
81	7.35256	49.311	D.marginatus	l	[6]
82	8.33859	50.0536	D.marginatus	l	[6]
83	8.56937	50.0261	D.marginatus	l	[6]
84	8.49944	49.8803	D.marginatus	l	[6]
85	8.47846	49.7891	D.marginatus	l	[6]
86	8.38755	49.7253	D.marginatus	l	[6]
87	8.49944	49.6386	D.marginatus	l	[6]
88	8.49944	49.5475	D.marginatus	l	[6]
89	8.32461	49.3789	D.marginatus	l	[6]
90	8.2267	49.3105	D.marginatus	l	[6]
91	7.93998	49.2286	D.marginatus	l	[6]
92	8.60434	49.3696	D.marginatus	l	[6]
93	8.70923	49.292	D.marginatus	l	[6]
94	8.5344	49.2739	D.marginatus	l	[6]
95	8.32461	49.2011	D.marginatus	l	[6]
96	8.18474	49.0963	D.marginatus	l	[6]
97	8.36657	49.0369	D.marginatus	l	[6]
98	8.49244	49.1463	D.marginatus	l	[6]
99	8.64629	49.0049	D.marginatus	l	[6]
100	8.89106	48.9227	D.marginatus	l	[6]
101	8.56937	48.8909	D.marginatus	l	[6]
102	8.38755	48.8728	D.marginatus	l	[6]
103	8.2267	48.8866	D.marginatus	l	[6]
104	8.27566	48.7726	D.marginatus	l	[6]
105	8.10782	48.759	D.marginatus	l	[6]
106	8.0239	48.6724	D.marginatus	l	[6]
107	7.90502	48.595	D.marginatus	l	[6]
108	8.05187	48.5493	D.marginatus	l	[6]
109	7.81411	48.4537	D.marginatus	l	[6]
110	7.75816	48.2896	D.marginatus	l	[6]
111	7.7162	48.1346	D.marginatus	l	[6]
112	7.69522	48.0389	D.marginatus	l	[6]
113	7.59032	47.9386	D.marginatus	l	[6]
114	7.54137	47.8156	D.marginatus	l	[6]
115	7.59032	47.6742	D.marginatus	l	[6]
116	7.75816	47.6376	D.marginatus	l	[6]
117	7.93998	47.6193	D.marginatus	l	[6]
118	8.54839	48.4122	D.marginatus	l	[6]
119	10.9261	49.7969	D.marginatus	l	[6]
120	10.8142	49.9337	D.marginatus	l	[6]
121	10.2128	49.8337	D.marginatus	l	[6]
122	10.1498	49.9249	D.marginatus	l	[6]
123	10.024	49.8338	D.marginatus	l	[6]
124	10.1988	49.7015	D.marginatus	l	[6]
125	10.01	49.6788	D.marginatus	l	[6]
126	10.0729	49.5831	D.marginatus	l	[6]
127	9.79318	49.7793	D.marginatus	l	[6]
128	9.8771	49.8704	D.marginatus	l	[6]
129	10.003	49.9752	D.marginatus	l	[6]
130	9.98199	50.0937	D.marginatus	l	[6]
131	9.86311	50.0345	D.marginatus	l	[6]
132	9.86311	50.1303	D.marginatus	l	[6]
133	9.70227	50.0893	D.marginatus	l	[6]
134	9.68129	49.9434	D.marginatus	l	[6]
135	9.53443	49.8387	D.marginatus	l	[6]
136	9.5694	49.9845	D.marginatus	l	[6]
137	9.41555	49.939	D.marginatus	l	[6]
138	9.33163	49.7704	D.marginatus	l	[6]
139	9.23372	49.734	D.marginatus	l	[6]
140	9.24771	49.6291	D.marginatus	l	[6]
141	8.89106	49.912	D.marginatus	l	[6]
142	9.18477	49.9255	D.marginatus	l	[6]
143	9.17078	50.0212	D.marginatus	l	[6]
144	9.32463	50.0439	D.marginatus	l	[6]
145	9.4645	50.0439	D.marginatus	l	[6]
146	8.91204	50.0487	D.marginatus	l	[6]
147	8.90504	50.1627	D.marginatus	l	[6]
148	9.11484	50.1079	D.marginatus	l	[6]
149	8.31761	50.6508	D.marginatus	l	[6]
150	8.45049	50.6325	D.marginatus	l	[6]
151	8.46447	50.5413	D.marginatus	l	[6]
152	12.3097	51.5442	I.ricinus	l	[7]
153	12.4337	51.5131	I.ricinus	l	[7]
154	12.4543	51.5442	I.ricinus	l	[7]
155	12.6027	51.5955	I.ricinus	l	[7]
156	12.6046	51.5215	I.ricinus	l	[7]
157	12.6966	51.5633	I.ricinus	l	[7]
158	12.7191	51.5585	I.ricinus	l	[7]
159	12.8393	51.6134	I.ricinus	l	[7]
160	13.0402	51.4558	I.ricinus	l	[7]
161	13.1999	51.2958	I.ricinus	l	[7]
162	13.1454	51.2504	I.ricinus	l	[7]
163	13.1304	51.2301	I.ricinus	l	[7]
164	12.9576	51.2803	I.ricinus	l	[7]
165	12.9445	51.291	I.ricinus	l	[7]
166	12.9294	51.1597	I.ricinus	l	[7]
167	12.8693	51.1537	I.ricinus	l	[7]
168	12.8468	51.1394	I.ricinus	l	[7]
169	12.783	51.1633	I.ricinus	l	[7]
170	12.7266	51.1896	I.ricinus	l	[7]
171	12.7886	51.1155	I.ricinus	l	[7]
172	12.9745	51.0749	I.ricinus	l	[7]
173	13.0046	51.0857	I.ricinus	l	[7]
174	13.0534	51.063	I.ricinus	l	[7]
175	13.1698	51.0725	I.ricinus	l	[7]
176	13.1942	51.057	I.ricinus	l	[7]
177	13.2224	51.0499	I.ricinus	l	[7]
178	12.1989	51.3663	I.ricinus	l	[7]
179	12.2534	51.3734	I.ricinus	l	[7]
180	12.2609	51.3567	I.ricinus	l	[7]
181	12.3135	51.3615	I.ricinus	l	[7]
182	12.3116	51.3496	I.ricinus	l	[7]
183	12.3097	51.3293	I.ricinus	l	[7]
184	12.3454	51.3352	I.ricinus	l	[7]
185	12.3548	51.3221	I.ricinus	l	[7]
186	12.3623	51.3316	I.ricinus	l	[7]
187	12.3999	51.3567	I.ricinus	l	[7]
188	12.4769	51.3818	I.ricinus	l	[7]
189	12.4149	51.3161	I.ricinus	l	[7]
190	12.4224	51.2946	I.ricinus	l	[7]
191	12.4111	51.2827	I.ricinus	l	[7]
192	12.3848	51.2946	I.ricinus	l	[7]
193	12.3435	51.2743	I.ricinus	l	[7]
194	12.321	51.2791	I.ricinus	l	[7]
195	12.3022	51.2958	I.ricinus	l	[7]
196	12.4731	51.1048	I.ricinus	l	[7]
197	12.4712	51.0845	I.ricinus	l	[7]
198	12.4524	51.0546	I.ricinus	l	[7]
199	12.5576	51.0296	I.ricinus	l	[7]
200	12.5501	51.0069	I.ricinus	l	[7]
201	12.6083	51.0176	I.ricinus	l	[7]
202	12.6271	50.9472	I.ricinus	l	[7]
203	12.5238	50.9507	I.ricinus	l	[7]
204	12.2759	50.8827	I.ricinus	l	[7]
205	12.2891	50.8743	I.ricinus	l	[7]
206	12.3154	50.8863	I.ricinus	l	[7]
207	12.3266	50.8648	I.ricinus	l	[7]
208	12.3416	50.8612	I.ricinus	l	[7]
209	12.3473	50.8719	I.ricinus	l	[7]
210	12.3679	50.8636	I.ricinus	l	[7]
211	12.4055	50.8528	I.ricinus	l	[7]
212	12.336	50.817	I.ricinus	l	[7]
213	12.2891	50.811	I.ricinus	l	[7]
214	12.2947	50.7931	I.ricinus	l	[7]
215	12.6496	51.3961	I.ricinus	l	[7]
216	12.4975	51.734	D.reticulatus	l	[7]
217	12.967	51.5299	D.reticulatus	l	[7]
218	12.674	51.6278	Ha.concinna	l	[7]
219	12.7341	51.5525	Ha.concinna	l	[7]
220	12.9595	51.2636	Ha.concinna	l	[7]
221	13.3725	52.699	Ha.concinna	h	[8]
222	7.24539	50.6617	I.ricinus	h	[9]
223	7.24872	50.6603	I.ricinus	h	[9]
224	7.21828	50.6648	I.ricinus	h	[9]
225	7.222	50.6643	I.ricinus	h	[9]
226	7.22611	50.6624	I.ricinus	h	[9]
227	12.1804	49.7255	I.ricinus	h	[10]
228	11.7818	49.4821	I.ricinus	h	[10]
229	11.8729	49.4494	I.ricinus	h	[10]
230	11.9533	49.4696	I.ricinus	h	[10]
231	12.0844	49.3385	I.ricinus	h	[10]
232	12.0945	49.2056	I.ricinus	h	[10]
233	11.9605	49.0469	I.ricinus	h	[10]
234	11.9566	49.0197	I.ricinus	h	[10]
235	11.7799	48.9111	I.ricinus	h	[10]
236	12.1449	48.9765	I.ricinus	h	[10]
237	12.5636	48.9951	I.ricinus	h	[10]
238	12.9095	48.8929	I.ricinus	h	[10]
239	12.3141	48.6021	I.ricinus	h	[10]
240	12.989	48.8108	I.ricinus	h	[10]
241	13.4855	48.8134	I.ricinus	h	[10]
242	13.6709	48.6288	I.ricinus	h	[10]
243	13.4415	48.5799	I.ricinus	h	[10]
244	13.3888	48.5327	I.ricinus	h	[10]
245	13.6938	48.5502	I.ricinus	h	[10]
246	13.3537	48.8767	I.ricinus	h	[10]
247	11.655	48.138	D.reticulatus	h	[11]
248	12.0997	49.0368	D.reticulatus	h	[11]
249	8.83815	50.1047	I.ricinus	h	[12]
250	8.93574	50.0265	I.ricinus	h	[12]
251	8.66426	50.0535	I.ricinus	h	[12]
252	8.68481	49.8683	I.ricinus	h	[12]
253	8.68751	50.5556	I.ricinus	h	[12]
254	8.51051	50.3469	I.ricinus	h	[12]
255	8.68253	50.289	I.ricinus	h	[12]
256	8.78458	50.1568	I.ricinus	h	[12]
257	8.75306	50.155	I.ricinus	h	[12]
258	7.7711	47.9844	I.ricinus	h	[13]
259	9.12772	49.2784	I.ricinus	h	[13]
260	11.6458	48.2035	I.ricinus	h	[13]
261	10.3393	49.0053	I.ricinus	h	[13]
262	13.3635	48.6095	I.ricinus	h	[13]
263	12.0194	48.988	I.ricinus	h	[13]
264	11.3044	49.4097	I.ricinus	h	[13]
265	7.09195	49.3512	I.ricinus	h	[13]
266	8.91804	48.5876	I.ricinus	h	[13]
267	10.0967	48.4399	I.ricinus	h	[13]
268	7.7562	48.4081	I.ricinus	h	[13]
269	7.06493	49.5564	I.ricinus	h	[13]
270	10.7101	49.0308	I.ricinus	h	[13]
271	7.7711	47.9844	D.reticulatus	h	[13]
272	7.7562	48.4081	D.reticulatus	h	[13]
273	11.4143	48.7623	I.frontalis	h	[14]
274	11.5901	48.1505	I.ricinus	h	[15]
275	11.4926	48.1608	I.ricinus	h	[15]
276	12.0858	49.0155	I.ricinus	h	[15]
277	11.3482	47.9622	I.ricinus	h	[15]
278	11.2122	47.9159	I.ricinus	h	[15]
279	10.5759	48.1101	I.ricinus	h	[15]
280	6.7658	49.2716	D.reticulatus	m	[16]
281	6.7575	49.2064	D.reticulatus	m	[16]
282	6.8123	49.1786	D.reticulatus	m	[16]
283	6.8259	49.194	D.reticulatus	m	[16]
284	6.8164	49.2094	D.reticulatus	m	[16]
285	6.8153	49.2285	D.reticulatus	m	[16]
286	6.7985	49.249	D.reticulatus	m	[16]
287	6.8384	49.2585	D.reticulatus	m	[16]
288	6.8795	49.2571	D.reticulatus	m	[16]
289	6.9111	49.2432	D.reticulatus	m	[16]
290	9.26167	53.3044	I.ricinus	h	[17]
291	9.26167	53.3044	I.hexagonus	h	[17]
292	9.26167	53.3044	Ha.concinna	h	[17]
293	9.6835	52.4272	I.ricinus	h	[18]
294	9.7975	52.4235	I.ricinus	h	[18]
295	9.8348	52.4003	I.ricinus	h	[18]
296	9.8132	52.3696	I.ricinus	h	[18]
297	9.8052	52.3414	I.ricinus	h	[18]
298	9.7516	52.3281	I.ricinus	h	[18]
299	9.6825	52.3553	I.ricinus	h	[18]
300	9.7042	52.3856	I.ricinus	h	[18]
301	9.7802	52.3743	I.ricinus	h	[18]
302	9.738	52.3646	I.ricinus	h	[18]
303	10.8359	52.4244	I.ricinus	h	[19]
304	10.8011	52.4606	I.ricinus	h	[19]
305	10.7966	52.3795	I.ricinus	h	[19]
306	10.7236	52.4057	I.ricinus	h	[19]
307	10.4546	52.1773	I.ricinus	h	[19]
308	10.3524	52.3023	I.ricinus	h	[19]
309	10.8183	52.3788	I.ricinus	h	[19]
310	10.8326	52.358	I.ricinus	h	[19]
311	10.8198	52.3712	I.ricinus	h	[19]
312	9.7566	51.4256	I.ricinus	h	[19]
313	9.8932	51.4627	I.ricinus	h	[19]
314	9.8621	51.3731	I.ricinus	h	[19]
315	9.8778	51.4105	I.ricinus	h	[19]
316	9.8774	51.4434	I.ricinus	h	[19]
317	9.6631	51.5143	I.ricinus	h	[19]
318	9.7703	51.5344	I.ricinus	h	[19]
319	9.6663	51.5219	I.ricinus	h	[19]
320	9.6887	51.365	I.ricinus	h	[19]
321	9.6995	51.366	I.ricinus	h	[19]
322	9.7821	51.5354	I.ricinus	h	[19]
323	9.7539	51.5574	I.ricinus	h	[19]
324	9.7604	51.5533	I.ricinus	h	[19]
325	9.7442	51.5559	I.ricinus	h	[19]
326	9.7333	51.5558	I.ricinus	h	[19]
327	9.7454	51.706	I.ricinus	h	[19]
328	9.7436	51.7107	I.ricinus	h	[19]
329	9.7525	51.7114	I.ricinus	h	[19]
330	9.7519	51.7143	I.ricinus	h	[19]
331	9.7455	51.7252	I.ricinus	h	[19]
332	9.7077	51.7537	I.ricinus	h	[19]
333	9.6945	51.7505	I.ricinus	h	[19]
334	9.8097	51.7527	I.ricinus	h	[19]
335	9.8108	51.6578	I.ricinus	h	[19]
336	9.626	51.7174	I.ricinus	h	[19]
337	9.6129	51.7537	I.ricinus	h	[19]
338	9.5875	51.7376	I.ricinus	h	[19]
339	9.734	51.7602	I.ricinus	h	[19]
340	9.5998	51.6998	I.ricinus	h	[19]
341	9.5805	51.7231	I.ricinus	h	[19]
342	10.2415	51.5712	I.ricinus	h	[19]
343	10.2374	51.5719	I.ricinus	h	[19]
344	10.2412	51.5747	I.ricinus	h	[19]
345	10.2718	51.5803	I.ricinus	h	[19]
346	10.244	51.5838	I.ricinus	h	[19]
347	9.4841	52.2582	I.ricinus	h	[19]
348	9.5069	52.2802	I.ricinus	h	[19]
349	9.5048	52.2768	I.ricinus	h	[19]
350	9.4054	52.2931	I.ricinus	h	[19]
351	9.5773	52.1823	I.ricinus	h	[19]
352	9.5626	52.1638	I.ricinus	h	[19]
353	9.5391	52.1714	I.ricinus	h	[19]
354	9.378	51.974	I.ricinus	h	[19]
355	9.3971	51.9711	I.ricinus	h	[19]
356	9.4389	51.9547	I.ricinus	h	[19]
357	9.4409	51.9453	I.ricinus	h	[19]
358	9.4578	51.939	I.ricinus	h	[19]
359	9.1828	52.2118	I.ricinus	h	[19]
360	9.201	52.2083	I.ricinus	h	[19]
361	9.0163	52.136	I.ricinus	h	[19]
362	9.0339	52.1419	I.ricinus	h	[19]
363	9.0213	52.1424	I.ricinus	h	[19]
364	9.1228	52.1586	I.ricinus	h	[19]
365	9.2036	52.1283	I.ricinus	h	[19]
366	9.1882	52.123	I.ricinus	h	[19]
367	9.1299	52.1613	I.ricinus	h	[19]
368	9.2154	52.125	I.ricinus	h	[19]
369	9.717	51.9613	I.ricinus	h	[19]
370	9.7266	51.959	I.ricinus	h	[19]
371	9.7268	51.9521	I.ricinus	h	[19]
372	9.7048	51.9455	I.ricinus	h	[19]
373	9.8698	52.0987	I.ricinus	h	[19]
374	9.894	52.1502	I.ricinus	h	[19]
375	9.8955	52.1401	I.ricinus	h	[19]
376	9.8843	52.1034	I.ricinus	h	[19]
377	10.078	52.1115	I.ricinus	h	[19]
378	10.0999	52.0868	I.ricinus	h	[19]
379	10.0846	52.1253	I.ricinus	h	[19]
380	10.079	52.117	I.ricinus	h	[19]
381	10.0734	52.1197	I.ricinus	h	[19]
382	10.4103	52.0209	I.ricinus	h	[19]
383	10.3995	52.0254	I.ricinus	h	[19]
384	10.4171	51.9882	I.ricinus	h	[19]
385	10.4155	51.9968	I.ricinus	h	[19]
386	10.465	51.9588	I.ricinus	h	[19]
387	9.7148	51.9749	I.ricinus	h	[19]
388	9.6899	51.9785	I.ricinus	h	[19]
389	10.3736	51.7521	I.ricinus	h	[19]
390	10.303	51.6938	I.ricinus	h	[19]
391	10.3071	51.7049	I.ricinus	h	[19]
392	10.3043	51.6993	I.ricinus	h	[19]
393	10.3572	51.667	I.ricinus	h	[19]
394	10.3671	51.6904	I.ricinus	h	[19]
395	10.4078	51.6459	I.ricinus	h	[19]
396	11.1964	53.0536	I.ricinus	h	[19]
397	11.2016	53.0485	I.ricinus	h	[19]
398	11.1803	53.0299	I.ricinus	h	[19]
399	11.1489	53.0159	I.ricinus	h	[19]
400	11.1725	53.0077	I.ricinus	h	[19]
401	11.2117	53.0396	I.ricinus	h	[19]
402	11.2314	53.0351	I.ricinus	h	[19]
403	11.2486	53.0393	I.ricinus	h	[19]
404	11.2625	53.0564	I.ricinus	h	[19]
405	11.2603	53.0412	I.ricinus	h	[19]
406	11.1852	53.0148	I.ricinus	h	[19]
407	11.2067	53.0179	I.ricinus	h	[19]
408	11.2167	53.0145	I.ricinus	h	[19]
409	11.2174	53.028	I.ricinus	h	[19]
410	11.1844	53.03	I.ricinus	h	[19]
411	10.272	52.8116	I.ricinus	h	[19]
412	10.2563	52.7976	I.ricinus	h	[19]
413	10.255	52.7868	I.ricinus	h	[19]
414	10.6472	52.6945	I.ricinus	h	[19]
415	10.6079	52.648	I.ricinus	h	[19]
416	10.6333	52.6032	I.ricinus	h	[19]
417	10.723	52.6326	I.ricinus	h	[19]
418	10.8113	52.5946	I.ricinus	h	[19]
419	10.173	52.9549	I.ricinus	h	[19]
420	10.1469	52.9674	I.ricinus	h	[19]
421	10.2307	52.9416	I.ricinus	h	[19]
422	10.2262	52.9872	I.ricinus	h	[19]
423	10.18	52.9935	I.ricinus	h	[19]
424	10.5702	53.0581	I.ricinus	h	[19]
425	10.5722	53.0631	I.ricinus	h	[19]
426	10.5679	53.0638	I.ricinus	h	[19]
427	10.5621	53.0631	I.ricinus	h	[19]
428	10.323	53.0771	I.ricinus	h	[19]
429	10.3287	53.106	I.ricinus	h	[19]
430	10.3494	53.0974	I.ricinus	h	[19]
431	10.3399	53.0916	I.ricinus	h	[19]
432	10.3429	53.0715	I.ricinus	h	[19]
433	10.0401	52.4293	I.ricinus	h	[19]
434	9.8442	52.5414	I.ricinus	h	[19]
435	9.8449	52.5385	I.ricinus	h	[19]
436	9.8355	52.5424	I.ricinus	h	[19]
437	9.8811	52.5647	I.ricinus	h	[19]
438	9.8953	52.5625	I.ricinus	h	[19]
439	10.1911	52.624	I.ricinus	h	[19]
440	9.7687	53.27	I.ricinus	h	[19]
441	9.8249	53.2774	I.ricinus	h	[19]
442	10.2415	53.3078	I.ricinus	h	[19]
443	10.2399	53.3021	I.ricinus	h	[19]
444	10.2339	53.3106	I.ricinus	h	[19]
445	10.2477	53.2929	I.ricinus	h	[19]
446	10.0941	53.3161	I.ricinus	h	[19]
447	10.0867	53.3154	I.ricinus	h	[19]
448	9.9606	53.3481	I.ricinus	h	[19]
449	9.8576	53.419	I.ricinus	h	[19]
450	9.5547	53.4548	I.ricinus	h	[19]
451	9.4941	53.4316	I.ricinus	h	[19]
452	9.4871	53.4422	I.ricinus	h	[19]
453	8.9442	53.4965	I.ricinus	h	[19]
454	8.6801	53.7316	I.ricinus	h	[19]
455	9.2356	53.4427	I.ricinus	h	[19]
456	8.9814	53.3967	I.ricinus	h	[19]
457	8.8345	53.3533	I.ricinus	h	[19]
458	9.5085	53.5121	I.ricinus	h	[19]
459	9.5003	53.5273	I.ricinus	h	[19]
460	9.5065	53.3975	I.ricinus	h	[19]
461	9.6478	53.4735	I.ricinus	h	[19]
462	9.5047	53.4673	I.ricinus	h	[19]
463	8.8765	52.8284	I.ricinus	h	[19]
464	8.7383	52.7023	I.ricinus	h	[19]
465	8.7341	52.7282	I.ricinus	h	[19]
466	8.8154	52.764	I.ricinus	h	[19]
467	8.8036	52.746	I.ricinus	h	[19]
468	7.9127	52.9137	I.ricinus	h	[19]
469	8.321	52.647	I.ricinus	h	[19]
470	8.3697	52.7897	I.ricinus	h	[19]
471	8.5286	52.6878	I.ricinus	h	[19]
472	8.4807	52.7436	I.ricinus	h	[19]
473	8.4083	52.6802	I.ricinus	h	[19]
474	7.9436	52.5613	I.ricinus	h	[19]
475	8.2252	52.5569	I.ricinus	h	[19]
476	7.8178	52.5247	I.ricinus	h	[19]
477	7.8234	52.5222	I.ricinus	h	[19]
478	8.345	52.2978	I.ricinus	h	[19]
479	7.4594	52.3941	I.ricinus	h	[19]
480	7.4815	52.3955	I.ricinus	h	[19]
481	7.4141	52.4448	I.ricinus	h	[19]
482	7.7198	53.5756	I.ricinus	h	[19]
483	7.4472	53.4035	I.ricinus	h	[19]
484	8.1347	53.1117	I.ricinus	h	[19]
485	8.0801	53.6372	I.ricinus	h	[19]
486	7.4568	53.4056	I.ricinus	h	[19]
487	8.0611	53.3729	I.ricinus	h	[19]
488	8.1314	53.3852	I.ricinus	h	[19]
489	8.1142	53.3607	I.ricinus	h	[19]
490	7.8872	53.3949	I.ricinus	h	[19]
491	8.1572	52.0806	I.ricinus	h	[19]
492	8.1684	52.0805	I.ricinus	h	[19]
493	8.1561	52.0836	I.ricinus	h	[19]
494	8.1617	52.0842	I.ricinus	h	[19]
495	7.7766	53.532	I.ricinus	h	[19]
496	7.5042	53.5582	I.ricinus	h	[19]
497	9.0777	52.6394	I.ricinus	h	[19]
498	9.0814	52.6319	I.ricinus	h	[19]
499	9.0966	52.6225	I.ricinus	h	[19]
500	9.0327	52.6895	I.ricinus	h	[19]
501	8.9382	52.7244	I.ricinus	h	[19]
502	9.3021	52.6369	I.ricinus	h	[19]
503	9.1908	52.6012	I.ricinus	h	[19]
504	9.3677	52.5705	I.ricinus	h	[19]
505	9.2843	52.6609	I.ricinus	h	[19]
506	9.4524	51.8969	I.ricinus	h	[19]
507	9.4307	51.9045	I.ricinus	h	[19]
508	9.4482	51.8998	I.ricinus	h	[19]
509	10.3462	52.2977	I.ricinus	h	[19]
510	10.9123	52.4169	I.ricinus	h	[19]
511	10.8684	52.5149	I.ricinus	h	[19]
512	10.8727	52.4113	I.ricinus	h	[19]
513	10.9065	52.4239	I.ricinus	h	[19]
514	11.0071	52.373	I.ricinus	h	[19]
515	9.8777	51.4105	I.ricinus	h	[19]
516	9.892	51.4628	I.ricinus	h	[19]
517	9.8772	51.4435	I.ricinus	h	[19]
518	9.684	51.3932	I.ricinus	h	[19]
519	9.6398	51.4975	I.ricinus	h	[19]
520	9.6523	51.5018	I.ricinus	h	[19]
521	9.6188	51.5463	I.ricinus	h	[19]
522	9.7202	51.393	I.ricinus	h	[19]
523	9.8244	51.5176	I.ricinus	h	[19]
524	9.8667	51.5757	I.ricinus	h	[19]
525	9.9006	51.6089	I.ricinus	h	[19]
526	9.7728	51.7316	I.ricinus	h	[19]
527	9.7513	51.7172	I.ricinus	h	[19]
528	9.7434	51.7137	I.ricinus	h	[19]
529	9.7494	51.7016	I.ricinus	h	[19]
530	9.6738	51.7389	I.ricinus	h	[19]
531	9.6139	51.7246	I.ricinus	h	[19]
532	9.6312	51.725	I.ricinus	h	[19]
533	9.6368	51.728	I.ricinus	h	[19]
534	9.6443	51.7233	I.ricinus	h	[19]
535	9.6165	51.753	I.ricinus	h	[19]
536	9.6146	51.715	I.ricinus	h	[19]
537	9.6025	51.7755	I.ricinus	h	[19]
538	10.4026	51.8276	I.ricinus	h	[19]
539	10.4371	51.8111	I.ricinus	h	[19]
540	10.6267	51.9071	I.ricinus	h	[19]
541	10.6276	51.9136	I.ricinus	h	[19]
542	10.2429	51.5807	I.ricinus	h	[19]
543	9.4885	52.2607	I.ricinus	h	[19]
544	9.4035	52.2774	I.ricinus	h	[19]
545	9.4162	52.2767	I.ricinus	h	[19]
546	9.4127	52.2997	I.ricinus	h	[19]
547	9.4116	52.3033	I.ricinus	h	[19]
548	9.4287	52.2684	I.ricinus	h	[19]
549	9.6261	52.1263	I.ricinus	h	[19]
550	9.5852	52.1274	I.ricinus	h	[19]
551	9.5343	52.1692	I.ricinus	h	[19]
552	9.3868	51.972	I.ricinus	h	[19]
553	9.4106	51.9747	I.ricinus	h	[19]
554	9.3906	51.9694	I.ricinus	h	[19]
555	9.3863	51.929	I.ricinus	h	[19]
556	9.4029	51.9287	I.ricinus	h	[19]
557	9.0358	52.1513	I.ricinus	h	[19]
558	9.2029	52.2117	I.ricinus	h	[19]
559	9.2184	52.2058	I.ricinus	h	[19]
560	9.0289	52.1398	I.ricinus	h	[19]
561	9.118	52.1501	I.ricinus	h	[19]
562	9.2077	52.1228	I.ricinus	h	[19]
563	9.1367	52.1633	I.ricinus	h	[19]
564	10.6088	51.5808	I.ricinus	h	[19]
565	10.6084	51.6216	I.ricinus	h	[19]
566	10.6084	51.6167	I.ricinus	h	[19]
567	10.4389	51.6805	I.ricinus	h	[19]
568	9.8839	52.0111	I.ricinus	h	[19]
569	9.6967	51.9493	I.ricinus	h	[19]
570	9.766	51.9752	I.ricinus	h	[19]
571	9.7384	51.9486	I.ricinus	h	[19]
572	9.8064	51.9025	I.ricinus	h	[19]
573	9.8128	51.9001	I.ricinus	h	[19]
574	9.8937	52.1075	I.ricinus	h	[19]
575	9.9061	52.0963	I.ricinus	h	[19]
576	9.8924	52.1091	I.ricinus	h	[19]
577	9.9004	52.1052	I.ricinus	h	[19]
578	9.9032	52.1075	I.ricinus	h	[19]
579	10.4266	52.0235	I.ricinus	h	[19]
580	10.428	51.9697	I.ricinus	h	[19]
581	10.417	52.0276	I.ricinus	h	[19]
582	10.395	52.0272	I.ricinus	h	[19]
583	10.4209	51.9681	I.ricinus	h	[19]
584	10.426	51.9857	I.ricinus	h	[19]
585	10.2293	51.7853	I.ricinus	h	[19]
586	10.2529	51.7589	I.ricinus	h	[19]
587	10.2551	51.7555	I.ricinus	h	[19]
588	10.21	51.7532	I.ricinus	h	[19]
589	10.1611	51.8052	I.ricinus	h	[19]
590	10.1589	51.7971	I.ricinus	h	[19]
591	10.2064	51.8274	I.ricinus	h	[19]
592	10.1613	51.8104	I.ricinus	h	[19]
593	10.1502	51.8286	I.ricinus	h	[19]
594	10.1671	51.8221	I.ricinus	h	[19]
595	10.215	51.8363	I.ricinus	h	[19]
596	11.1955	53.0013	I.ricinus	h	[19]
597	11.2183	52.9875	I.ricinus	h	[19]
598	11.227	52.9802	I.ricinus	h	[19]
599	11.2482	52.9708	I.ricinus	h	[19]
600	11.2589	52.9622	I.ricinus	h	[19]
601	11.4124	53.0281	I.ricinus	h	[19]
602	11.3057	53.0497	I.ricinus	h	[19]
603	11.2692	53.0654	I.ricinus	h	[19]
604	11.2631	53.0793	I.ricinus	h	[19]
605	11.246	53.0838	I.ricinus	h	[19]
606	11.2022	53.0317	I.ricinus	h	[19]
607	11.1625	53.0399	I.ricinus	h	[19]
608	11.2429	53.0429	I.ricinus	h	[19]
609	11.2573	53.0745	I.ricinus	h	[19]
610	11.2348	53.077	I.ricinus	h	[19]
611	10.3092	52.7916	I.ricinus	h	[19]
612	10.3191	52.8097	I.ricinus	h	[19]
613	10.2782	52.8439	I.ricinus	h	[19]
614	10.3048	52.8359	I.ricinus	h	[19]
615	10.3228	52.8279	I.ricinus	h	[19]
616	10.2793	52.8181	I.ricinus	h	[19]
617	10.253	52.8202	I.ricinus	h	[19]
618	10.2111	52.8109	I.ricinus	h	[19]
619	10.1893	52.952	I.ricinus	h	[19]
620	10.1953	52.9484	I.ricinus	h	[19]
621	10.1888	52.9324	I.ricinus	h	[19]
622	10.2003	52.9787	I.ricinus	h	[19]
623	10.1695	52.9769	I.ricinus	h	[19]
624	10.6106	53.1957	I.ricinus	h	[19]
625	10.5885	53.1071	I.ricinus	h	[19]
626	10.5777	53.0944	I.ricinus	h	[19]
627	10.3304	53.0928	I.ricinus	h	[19]
628	10.3362	53.0816	I.ricinus	h	[19]
629	10.3435	53.0938	I.ricinus	h	[19]
630	10.3453	53.074	I.ricinus	h	[19]
631	10.0852	52.4367	I.ricinus	h	[19]
632	10.0905	52.4271	I.ricinus	h	[19]
633	10.1509	52.4383	I.ricinus	h	[19]
634	10.1181	52.4225	I.ricinus	h	[19]
635	10.0981	52.4356	I.ricinus	h	[19]
636	9.9058	52.5763	I.ricinus	h	[19]
637	9.8729	52.5971	I.ricinus	h	[19]
638	9.879	52.5903	I.ricinus	h	[19]
639	10.1814	52.6225	I.ricinus	h	[19]
640	10.1761	52.6222	I.ricinus	h	[19]
641	9.8815	53.151	I.ricinus	h	[19]
642	9.8643	53.1475	I.ricinus	h	[19]
643	9.8459	53.4208	I.ricinus	h	[19]
644	9.8348	53.416	I.ricinus	h	[19]
645	9.8249	53.3833	I.ricinus	h	[19]
646	10.4713	53.3202	I.ricinus	h	[19]
647	10.5417	53.2644	I.ricinus	h	[19]
648	10.49	53.2526	I.ricinus	h	[19]
649	10.5011	53.2474	I.ricinus	h	[19]
650	10.4964	53.2356	I.ricinus	h	[19]
651	10.2631	53.2859	I.ricinus	h	[19]
652	10.2475	53.2754	I.ricinus	h	[19]
653	10.2584	53.3025	I.ricinus	h	[19]
654	10.2375	53.2932	I.ricinus	h	[19]
655	10.2211	53.3028	I.ricinus	h	[19]
656	8.6727	53.2505	I.ricinus	h	[19]
657	8.6793	53.2482	I.ricinus	h	[19]
658	9.4798	53.419	I.ricinus	h	[19]
659	9.4963	53.4634	I.ricinus	h	[19]
660	9.5005	53.4746	I.ricinus	h	[19]
661	9.6264	53.4757	I.ricinus	h	[19]
662	9.4872	53.4305	I.ricinus	h	[19]
663	9.5073	53.4013	I.ricinus	h	[19]
664	8.8041	52.7271	I.ricinus	h	[19]
665	8.8521	52.7193	I.ricinus	h	[19]
666	8.8659	52.754	I.ricinus	h	[19]
667	8.8907	52.7651	I.ricinus	h	[19]
668	8.8661	52.7655	I.ricinus	h	[19]
669	8.448	52.8787	I.ricinus	h	[19]
670	7.937	52.8903	I.ricinus	h	[19]
671	8.8021	52.8924	I.ricinus	h	[19]
672	8.7992	52.9006	I.ricinus	h	[19]
673	8.7854	52.8931	I.ricinus	h	[19]
674	8.8015	52.8844	I.ricinus	h	[19]
675	8.8062	52.8761	I.ricinus	h	[19]
676	8.4023	52.7608	I.ricinus	h	[19]
677	8.5406	52.8335	I.ricinus	h	[19]
678	8.5347	52.6885	I.ricinus	h	[19]
679	8.2267	52.562	I.ricinus	h	[19]
680	7.7541	52.5671	I.ricinus	h	[19]
681	8.0633	52.3577	I.ricinus	h	[19]
682	8.0736	52.3706	I.ricinus	h	[19]
683	8.1406	52.3647	I.ricinus	h	[19]
684	7.3506	52.5446	I.ricinus	h	[19]
685	7.3781	52.3917	I.ricinus	h	[19]
686	7.4125	52.4381	I.ricinus	h	[19]
687	7.6688	53.5633	I.ricinus	h	[19]
688	7.7217	53.5657	I.ricinus	h	[19]
689	7.6693	53.5584	I.ricinus	h	[19]
690	7.9095	53.5268	I.ricinus	h	[19]
691	7.7003	53.5613	I.ricinus	h	[19]
692	7.9761	53.3913	I.ricinus	h	[19]
693	8.0664	53.3778	I.ricinus	h	[19]
694	8.1099	53.3881	I.ricinus	h	[19]
695	7.9166	53.4035	I.ricinus	h	[19]
696	7.8016	53.4288	I.ricinus	h	[19]
697	8.0924	52.3182	I.ricinus	h	[19]
698	8.0819	52.3181	I.ricinus	h	[19]
699	8.081	52.3124	I.ricinus	h	[19]
700	8.0832	52.3109	I.ricinus	h	[19]
701	8.0823	52.312	I.ricinus	h	[19]
702	7.4371	53.5205	I.ricinus	h	[19]
703	9.0453	52.6693	I.ricinus	h	[19]
704	9.0288	52.7059	I.ricinus	h	[19]
705	9.0389	52.7066	I.ricinus	h	[19]
706	9.0342	52.7032	I.ricinus	h	[19]
707	9.1538	52.5164	I.ricinus	h	[19]
708	9.1295	52.4091	I.ricinus	h	[19]
709	9.1622	52.4117	I.ricinus	h	[19]
710	9.13	52.5189	I.ricinus	h	[19]
711	9.1536	52.5216	I.ricinus	h	[19]
712	9.5337	51.7824	I.ricinus	h	[19]
713	9.5056	51.7856	I.ricinus	h	[19]
714	9.51	51.7827	I.ricinus	h	[19]
715	9.4883	51.7893	I.ricinus	h	[19]
716	9.273	53.0234	I.ricinus	h	[19]
717	9.2649	53.02	I.ricinus	h	[19]
718	9.2589	53.0286	I.ricinus	h	[19]
719	9.2629	53.0302	I.ricinus	h	[19]
720	7.9136	52.9152	I.ricinus	h	[19]
721	7.9792	52.8454	I.ricinus	h	[19]
722	8.5256	52.6943	I.ricinus	h	[19]
723	8.42	52.6763	I.ricinus	h	[19]
724	8.3621	52.779	I.ricinus	h	[19]
725	8.0519	52.3539	I.ricinus	h	[19]
726	7.9277	52.4395	I.ricinus	h	[19]
727	7.9301	52.4311	I.ricinus	h	[19]
728	7.8412	52.5002	I.ricinus	h	[19]
729	7.8581	52.4661	I.ricinus	h	[19]
730	7.4149	52.4463	I.ricinus	h	[19]
731	7.3789	52.3931	I.ricinus	h	[19]
732	7.4695	52.3941	I.ricinus	h	[19]
733	7.4641	52.3977	I.ricinus	h	[19]
734	8.1518	52.1676	I.ricinus	h	[19]
735	8.0918	52.1725	I.ricinus	h	[19]
736	8.1158	52.1684	I.ricinus	h	[19]
737	10.412	51.9409	I.ricinus	h	[19]
738	10.5016	51.8634	I.ricinus	h	[19]
739	10.4902	51.8557	I.ricinus	h	[19]
740	10.6332	51.9122	I.ricinus	h	[19]
741	10.6341	51.914	I.ricinus	h	[19]
742	9.6614	51.7297	I.ricinus	h	[19]
743	9.6881	51.7489	I.ricinus	h	[19]
744	9.703	51.7268	I.ricinus	h	[19]
745	9.6335	51.7337	I.ricinus	h	[19]
746	9.6819	51.7357	I.ricinus	h	[19]
747	9.6135	51.7211	I.ricinus	h	[19]
748	9.5887	51.7389	I.ricinus	h	[19]
749	9.6199	51.7545	I.ricinus	h	[19]
750	9.744	51.7185	I.ricinus	h	[19]
751	9.7466	51.7222	I.ricinus	h	[19]
752	9.7597	51.6996	I.ricinus	h	[19]
753	9.7136	51.6987	I.ricinus	h	[19]
754	9.7295	51.7142	I.ricinus	h	[19]
755	9.8802	52.5918	I.ricinus	h	[19]
756	9.9206	52.5733	I.ricinus	h	[19]
757	9.907	52.5777	I.ricinus	h	[19]
758	9.8741	52.5986	I.ricinus	h	[19]
759	9.8374	52.5408	I.ricinus	h	[19]
760	10.1637	52.6296	I.ricinus	h	[19]
761	11.1701	53.0178	I.ricinus	h	[19]
762	11.2165	52.9828	I.ricinus	h	[19]
763	11.4326	52.9224	I.ricinus	h	[19]
764	11.4129	52.9309	I.ricinus	h	[19]
765	11.3868	52.9283	I.ricinus	h	[19]
766	11.2353	53.0281	I.ricinus	h	[19]
767	11.2506	53.0498	I.ricinus	h	[19]
768	11.1952	53.0288	I.ricinus	h	[19]
769	11.1683	53.033	I.ricinus	h	[19]
770	11.1946	53.0006	I.ricinus	h	[19]
771	11.2268	53.0268	I.ricinus	h	[19]
772	11.1798	53.0968	I.ricinus	h	[19]
773	11.1592	53.1126	I.ricinus	h	[19]
774	11.2719	53.0755	I.ricinus	h	[19]
775	11.262	53.0666	I.ricinus	h	[19]
776	9.7258	51.978	I.ricinus	h	[19]
777	9.7672	51.9765	I.ricinus	h	[19]
778	9.7635	51.9564	I.ricinus	h	[19]
779	9.7765	51.9704	I.ricinus	h	[19]
780	8.6747	53.2469	I.ricinus	h	[19]
781	9.1541	53.4749	I.ricinus	h	[19]
782	8.6111	53.7807	I.ricinus	h	[19]
783	8.6217	53.7833	I.ricinus	h	[19]
784	8.8356	53.3548	I.ricinus	h	[19]
785	8.9824	53.3982	I.ricinus	h	[19]
786	8.6846	53.7319	I.ricinus	h	[19]
787	8.9453	53.498	I.ricinus	h	[19]
788	9.2367	53.4443	I.ricinus	h	[19]
789	10.6267	51.6147	I.ricinus	h	[19]
790	10.4315	52.0249	I.ricinus	h	[19]
791	10.4619	51.9664	I.ricinus	h	[19]
792	10.3926	52.0299	I.ricinus	h	[19]
793	10.4116	52.0223	I.ricinus	h	[19]
794	10.4338	51.9713	I.ricinus	h	[19]
795	9.8689	52.1003	I.ricinus	h	[19]
796	9.9065	52.0739	I.ricinus	h	[19]
797	9.8817	52.0988	I.ricinus	h	[19]
798	9.9113	52.0813	I.ricinus	h	[19]
799	9.8984	52.0879	I.ricinus	h	[19]
800	10.3489	52.0261	I.ricinus	h	[19]
801	9.7137	51.3798	I.ricinus	h	[19]
802	9.7198	51.3821	I.ricinus	h	[19]
803	9.7007	51.3673	I.ricinus	h	[19]
804	9.7448	51.303	I.ricinus	h	[19]
805	9.729	51.3309	I.ricinus	h	[19]
806	9.6754	51.4697	I.ricinus	h	[19]
807	9.6801	51.4638	I.ricinus	h	[19]
808	7.9111	53.3966	I.ricinus	h	[19]
809	7.8019	53.4212	I.ricinus	h	[19]
810	7.9335	53.2822	I.ricinus	h	[19]
811	8.068	53.2421	I.ricinus	h	[19]
812	8.1017	53.3549	I.ricinus	h	[19]
813	7.9516	53.3901	I.ricinus	h	[19]
814	7.6866	53.5598	I.ricinus	h	[19]
815	7.6875	53.4971	I.ricinus	h	[19]
816	7.709	53.516	I.ricinus	h	[19]
817	9.5755	51.663	I.ricinus	h	[19]
818	9.5625	51.6722	I.ricinus	h	[19]
819	9.5782	51.6599	I.ricinus	h	[19]
820	9.5512	51.6822	I.ricinus	h	[19]
821	9.5209	51.681	I.ricinus	h	[19]
822	9.5415	51.6893	I.ricinus	h	[19]
823	9.538	51.6617	I.ricinus	h	[19]
824	9.5226	51.6754	I.ricinus	h	[19]
825	9.5014	51.677	I.ricinus	h	[19]
826	9.0312	52.6953	I.ricinus	h	[19]
827	9.0207	52.692	I.ricinus	h	[19]
828	9.008	52.6928	I.ricinus	h	[19]
829	9.0122	52.6916	I.ricinus	h	[19]
830	8.8716	52.7515	I.ricinus	h	[19]
831	8.9359	52.7307	I.ricinus	h	[19]
832	8.9512	52.7135	I.ricinus	h	[19]
833	9.009	52.8587	I.ricinus	h	[19]
834	8.7474	52.6931	I.ricinus	h	[19]
835	9.3691	52.5639	I.ricinus	h	[19]
836	9.3225	52.5768	I.ricinus	h	[19]
837	9.3394	52.58	I.ricinus	h	[19]
838	9.2115	52.6073	I.ricinus	h	[19]
839	9.2121	52.5968	I.ricinus	h	[19]
840	10.2274	52.9678	I.ricinus	h	[19]
841	10.2378	52.9777	I.ricinus	h	[19]
842	10.2203	52.9714	I.ricinus	h	[19]
843	10.1901	52.9828	I.ricinus	h	[19]
844	10.2126	52.9887	I.ricinus	h	[19]
845	10.1865	53.087	I.ricinus	h	[19]
846	10.213	53.0754	I.ricinus	h	[19]
847	10.2188	53.0716	I.ricinus	h	[19]
848	10.2111	53.0654	I.ricinus	h	[19]
849	10.2265	53.066	I.ricinus	h	[19]
850	10.7184	53.1422	I.ricinus	h	[19]
851	10.6102	53.1964	I.ricinus	h	[19]
852	10.4872	53.1802	I.ricinus	h	[19]
853	10.5484	53.1185	I.ricinus	h	[19]
854	10.572	53.111	I.ricinus	h	[19]
855	9.2375	52.2063	I.ricinus	h	[19]
856	9.2209	52.2056	I.ricinus	h	[19]
857	9.1805	52.2086	I.ricinus	h	[19]
858	9.1685	52.216	I.ricinus	h	[19]
859	9.0791	52.2192	I.ricinus	h	[19]
860	9.1892	52.1243	I.ricinus	h	[19]
861	9.1239	52.16	I.ricinus	h	[19]
862	9.1269	52.1651	I.ricinus	h	[19]
863	9.1383	52.1538	I.ricinus	h	[19]
864	9.3937	51.9644	I.ricinus	h	[19]
865	9.4544	51.9744	I.ricinus	h	[19]
866	9.454	51.9342	I.ricinus	h	[19]
867	9.4032	51.9764	I.ricinus	h	[19]
868	9.4311	51.9737	I.ricinus	h	[19]
869	7.3421	52.4089	I.ricinus	h	[19]
870	10.2386	51.5732	I.ricinus	h	[19]
871	10.2456	51.5721	I.ricinus	h	[19]
872	10.2428	51.5725	I.ricinus	h	[19]
873	10.2467	51.5799	I.ricinus	h	[19]
874	10.2453	51.5851	I.ricinus	h	[19]
875	10.3045	51.6949	I.ricinus	h	[19]
876	10.3055	51.7007	I.ricinus	h	[19]
877	10.3085	51.6927	I.ricinus	h	[19]
878	10.3074	51.7057	I.ricinus	h	[19]
879	10.3002	51.6958	I.ricinus	h	[19]
880	10.4175	51.6766	I.ricinus	h	[19]
881	10.4205	51.6907	I.ricinus	h	[19]
882	10.4211	51.681	I.ricinus	h	[19]
883	10.4234	51.6858	I.ricinus	h	[19]
884	10.4451	51.6892	I.ricinus	h	[19]
885	10.43	51.6435	I.ricinus	h	[19]
886	10.4011	51.6475	I.ricinus	h	[19]
887	10.4233	51.6373	I.ricinus	h	[19]
888	10.4082	51.6666	I.ricinus	h	[19]
889	10.4054	51.662	I.ricinus	h	[19]
890	9.3504	53.0996	I.ricinus	h	[19]
891	9.4138	53.0636	I.ricinus	h	[19]
892	9.545	52.1647	I.ricinus	h	[19]
893	9.5677	52.1703	I.ricinus	h	[19]
894	9.5402	52.1728	I.ricinus	h	[19]
895	9.5383	52.1672	I.ricinus	h	[19]
896	9.5446	52.1682	I.ricinus	h	[19]
897	9.4921	52.2571	I.ricinus	h	[19]
898	9.4525	52.2772	I.ricinus	h	[19]
899	9.517	52.2533	I.ricinus	h	[19]
900	9.4999	52.2741	I.ricinus	h	[19]
901	9.4896	52.2621	I.ricinus	h	[19]
902	9.4255	52.263	I.ricinus	h	[19]
903	10.1833	51.815	I.ricinus	h	[19]
904	10.1514	51.8299	I.ricinus	h	[19]
905	9.843	53.2008	I.ricinus	h	[19]
906	9.853	53.2031	I.ricinus	h	[19]
907	9.8792	53.1935	I.ricinus	h	[19]
908	9.9052	53.1757	I.ricinus	h	[19]
909	9.9185	53.1875	I.ricinus	h	[19]
910	9.8277	53.3896	I.ricinus	h	[19]
911	9.8217	53.3713	I.ricinus	h	[19]
912	9.8286	53.3657	I.ricinus	h	[19]
913	9.8259	53.3492	I.ricinus	h	[19]
914	9.8142	53.3503	I.ricinus	h	[19]
915	9.9749	53.1544	I.ricinus	h	[19]
916	9.9858	53.1427	I.ricinus	h	[19]
917	9.8544	53.1572	I.ricinus	h	[19]
918	9.8954	53.1631	I.ricinus	h	[19]
919	10.2468	52.8166	I.ricinus	h	[19]
920	10.2621	52.8246	I.ricinus	h	[19]
921	10.2793	52.8238	I.ricinus	h	[19]
922	10.2716	52.8056	I.ricinus	h	[19]
923	10.2645	52.8023	I.ricinus	h	[19]
924	10.2775	52.8354	I.ricinus	h	[19]
925	10.2624	52.8425	I.ricinus	h	[19]
926	10.3241	52.8294	I.ricinus	h	[19]
927	10.3231	52.8365	I.ricinus	h	[19]
928	10.3431	52.8268	I.ricinus	h	[19]
929	10.6346	52.6047	I.ricinus	h	[19]
930	10.6092	52.6495	I.ricinus	h	[19]
931	10.6485	52.696	I.ricinus	h	[19]
932	10.7243	52.634	I.ricinus	h	[19]
933	10.8126	52.596	I.ricinus	h	[19]
934	10.3387	52.3016	I.ricinus	h	[19]
935	10.8246	53.1128	Ha.concinna	h	[19]
936	8.2525	52.9435	Ha.concinna	h	[19]
937	10.6333	51.9	D.reticulatus	h	[19]
938	10.3859	52.1128	D.reticulatus	h	[19]
939	10.0558	52.7519	D.reticulatus	h	[19]
940	9.3602	53.032	D.reticulatus	h	[19]
941	9.4588	53.0373	D.reticulatus	h	[19]
942	12.2978	51.0544	D.reticulatus	h	[20]
943	12.4362	51.0037	D.reticulatus	h	[20]
944	12.2878	50.9227	D.reticulatus	h	[20]
945	10.2487	51.3949	D.reticulatus	h	[20]
946	10.7721	51.418	D.reticulatus	h	[20]
947	10.7913	51.1871	D.reticulatus	h	[20]
948	11.6457	50.9633	I.ricinus	h	[21]
949	11.6397	50.914	I.ricinus	h	[21]
950	11.642	50.9132	I.ricinus	h	[21]
951	11.642	50.9132	D.reticulatus	h	[21]
952	11.5504	50.9262	I.ricinus	h	[21]
953	11.53	50.919	I.ricinus	h	[21]
954	13.0016	53.3108	I.ricinus	h	[21]
955	13.0373	53.3149	I.ricinus	h	[21]
956	7.17978	49.2979	I.ricinus	h	[21]
957	7.15925	49.2963	I.ricinus	h	[21]
958	8.52247	51.5579	I.ricinus	h	[21]
959	8.45203	51.5552	I.ricinus	h	[21]
960	9.37414	53.0935	I.ricinus	h	[21]
961	9.35192	53.072	I.ricinus	h	[21]
962	9.32639	53.0005	I.ricinus	h	[21]
963	9.37439	53.1186	I.ricinus	h	[21]
964	13.3454	48.7392	I.ricinus	h	[21]
965	13.3467	48.7379	I.ricinus	h	[21]
966	8.1675	48.2678	I.ricinus	h	[21]
967	8.16853	48.2674	I.ricinus	h	[21]
968	13.4811	52.6447	I.ricinus	h	[22]
969	13.306	52.6532	I.ricinus	h	[22]
970	13.3258	52.5435	I.ricinus	h	[22]
971	13.0015	52.3209	I.ricinus	h	[22]
972	13.0015	52.3209	D.reticulatus	h	[22]
973	13.1052	52.4211	I.ricinus	h	[22]
974	13.1052	52.4211	D.reticulatus	h	[22]
975	13.5718	52.5979	I.ricinus	h	[22]
976	13.5718	52.5979	D.reticulatus	h	[22]
977	14.566	52.2587	I.ricinus	h	[22]
978	14.566	52.2587	Ha.concinna	h	[22]
979	13.6308	52.4192	I.ricinus	h	[22]
980	13.6308	52.4192	D.reticulatus	h	[22]
981	7.6438	47.6861	D.reticulatus	l	[23]
982	12.4332	51.7505	D.reticulatus	l	[24]
983	12.5399	51.684	D.reticulatus	l	[24]
984	12.5972	51.7342	D.reticulatus	l	[24]
985	12.5778	51.6424	D.reticulatus	l	[24]
986	13.2436	51.6975	D.reticulatus	l	[24]
987	13.2646	51.6046	D.reticulatus	l	[24]
988	13.2528	51.5785	D.reticulatus	l	[24]
989	13.0205	51.5502	D.reticulatus	l	[24]
990	12.9698	51.543	D.reticulatus	l	[24]
991	13.15	53.1954	I.ricinus	l	[25]
992	13.2487	53.2293	I.ricinus	l	[25]
993	13.4621	53.2079	I.ricinus	l	[25]
994	13.5101	53.1472	I.ricinus	l	[25]
995	13.4407	53.1311	I.ricinus	l	[25]
996	13.5048	53.1079	I.ricinus	l	[25]
997	13.3874	53.0758	I.ricinus	l	[25]
998	12.9605	53.0169	I.ricinus	l	[25]
999	12.8992	52.949	I.ricinus	l	[25]
1000	13.3207	52.7151	I.ricinus	l	[25]
1001	13.4247	52.758	I.ricinus	l	[25]
1002	13.4674	52.7276	I.ricinus	l	[25]
1003	13.4888	52.7598	I.ricinus	l	[25]
1004	13.5848	52.8937	I.ricinus	l	[25]
1005	13.6462	52.9133	I.ricinus	l	[25]
1006	13.5981	52.9437	I.ricinus	l	[25]
1007	13.6168	52.9776	I.ricinus	l	[25]
1008	13.6648	52.9508	I.ricinus	l	[25]
1009	13.9476	53.0508	I.ricinus	l	[25]
1010	13.9716	52.9954	I.ricinus	l	[25]
1011	13.8142	52.7116	I.ricinus	l	[25]
1012	13.7929	52.6526	I.ricinus	l	[25]
1013	13.8516	52.6455	I.ricinus	l	[25]
1014	13.8356	52.5991	I.ricinus	l	[25]
1015	13.7742	52.5741	I.ricinus	l	[25]
1016	13.8009	52.5205	I.ricinus	l	[25]
1017	14.001	52.5294	I.ricinus	l	[25]
1018	14.0623	52.5152	I.ricinus	l	[25]
1019	14.1157	52.4955	I.ricinus	l	[25]
1020	14.1344	52.417	I.ricinus	l	[25]
1021	14.2677	52.4348	I.ricinus	l	[25]
1022	14.3371	52.4277	I.ricinus	l	[25]
1023	14.3851	52.3973	I.ricinus	l	[25]
1024	14.4438	52.3973	I.ricinus	l	[25]
1025	14.3024	52.342	I.ricinus	l	[25]
1026	14.5345	52.2527	I.ricinus	l	[25]
1027	14.4758	52.2134	I.ricinus	l	[25]
1028	14.4812	52.0349	I.ricinus	l	[25]
1029	14.2971	52.0617	I.ricinus	l	[25]
1030	13.9369	52.0795	I.ricinus	l	[25]
1031	13.9503	52.2134	I.ricinus	l	[25]
1032	13.9983	52.2777	I.ricinus	l	[25]
1033	13.7129	52.2938	I.ricinus	l	[25]
1034	13.7342	52.2045	I.ricinus	l	[25]
1035	13.6728	52.2313	I.ricinus	l	[25]
1036	13.6302	52.1884	I.ricinus	l	[25]
1037	13.6568	52.1277	I.ricinus	l	[25]
1038	13.7315	52.0545	I.ricinus	l	[25]
1039	13.5688	52.4134	I.ricinus	l	[25]
1040	13.6061	52.3795	I.ricinus	l	[25]
1041	13.6595	52.4027	I.ricinus	l	[25]
1042	13.7502	52.4277	I.ricinus	l	[25]
1043	13.8142	52.4348	I.ricinus	l	[25]
1044	13.7849	52.4027	I.ricinus	l	[25]
1045	13.8622	52.4348	I.ricinus	l	[25]
1046	13.7209	52.4705	I.ricinus	l	[25]
1047	12.9952	52.3116	I.ricinus	l	[25]
1048	13.1259	52.2241	I.ricinus	l	[25]
1049	9.2963	52.4467	I.ricinus	m	[26]
1050	9.2963	52.4467	I.trianguliceps	m	[26]
1051	9.2963	52.4467	I.apronophorus	m	[26]
